# Supplementary material for: Conservation and diversification of the miR166 family in soybean and potential roles of newly identified miR166s
Source: BMC Plant Biol. 2017 Feb 1;17:32. doi: 10.1186/s12870-017-0983-9 (PMC5286673; doi:10.1186/s12870-017-0983-9)
Supplement: Additional file 1: Table S1. — Characteristics of miR166 family in soybean. (XLSX 12 kb) [file 12870_2017_983_MOESM1_ESM.xlsx]

## Sheet: Sheet1
Table S1 Characteristics of miR166 famliy in soybean
miRNA ID	Chromosome	Locus position	Strand	Pre-miRNA Length	Start position	Mature sequence	Mature sequence length (nt)
Pre-miR166a	Chr16	1912715-1912570	minus strand	146	107-127	UCGGACCAGGCUUCAUUCCCC	21
Pre-miR166b	Chr08	282558-282392	minus strand	167	128-148	UCGGACCAGGCUUCAUUCCCC	21
Pre-miR166c	Chr07	4453653-4453782	minus strand	130	101-121	UCGGACCAGGCUUCAUUCCCC	21
Pre-miR166d	Chr20	43105391-43105500	minus strand	110	80-100	UCGGACCAGGCUUCAUUCCCC	21
Pre-miR166e	Chr04	44849928-44850037	plus strand	110	75-95	UCGGACCAGGCUUCAUUCCCC	21
Pre-miR166f	Chr10	41243358-41243467	plus strand	110	81-101	UCGGACCAGGCUUCAUUCCCC	21
Pre-miR166g	Chr10	2905314-2905423	minus strand	110	76-96	UCGGACCAGGCUUCAUUCCCC	21
Pre-miR166h	Chr08	14990544-14990733	plus strand	190	160-180	UCUCGGACCAGGCUUCAUUCC	20
Pre-miR166i	Chr02	14340767-14340863	plus strand	97	72-92	UCGGACCAGGCUUCAUUCCCC	21
Pre-miR166j	Chr15	3688764-3688931	minus strand	168	142-162	UCGGACCAGGCUUCAUUCCCG	21
Pre-miR166k	Chr19	36649690-36649861	minus strand	172	142-162	UCUCGGACCAGGCUUCAUUCC	21
Pre-miR166l	Chr06	45110922-45111100	minus strand	179	26-46	GGAAUGUUGUCUGGCUCGAGG	21
Pre-miR166m	Chr09	33908873-33909048	plus strand	176	132-151	CGGACCAGGCUUCAUUCCCC	20
Pre-miR166n	Chr05	37747165-37747307	minus strand	143	117-137	UCGGACCAGGCUUCAUUCCCC	21
Pre-miR166o	Chr06	12992817-12992961	minus strand	145	119-139	UCGGACCAGGCUUCAUUCCCC	21
Pre-miR166p	Chr03	39519832-39519953	minus strand	122	94-113	UCGGACCAGGCUUCAUUCCC	20
Pre-miR166q	Chr04	44850185-44850336	plus strand	152	122-141	UCGGACCAGGCUUCAUUCCC	20
Pre-miR166r	Chr06	10985729-10985883	plus strand	155	126-145	UCGGACCAGGCUUCAUUCCC	20
Pre-miR166s	Chr07	10198821-10198944	plus strand	124	94-113	UCGGACCAGGCUUCAUUCCC	20
Pre-miR166t	Chr09	37125225-37125360	minus strand	136	110-129	UCGGACCAGGCUUCAUUCCC	20
Pre-miR166u	Chr04	25372874-25373014	plus strand	141	112-131	UCUCGGACCAGGCUUCAUUC	20
Pre-miR166v	Chr06	12993196-12993098	minus strand	99	74-94	UCGGACCAGGCUUCAUUCCCC	21
Pre-miR166w	Chr01	26215847-26215701	minus strand	147	115-135	UCGGACCAGGCUUCAUUCCCC	21
Pre-miR166x	Chr08	282750-282648	minus strand	103	74-94	UCGGACCAGGCUUCAUUCCCC	21
Pre-miR166y	Chr05	37747561-37747460	minus strand	102	74-94	UCGGACCAGGCUUCAUUCCCC	21
Pre-miR166z	Chr16	3661371-3661614	plus strand	244	214-234	UCUCGGACCAGGCUUCAUUCC	21
