# Supplementary material for: Conservation and diversification of the miR166 family in soybean and potential roles of newly identified miR166s
Source: BMC Plant Biol. 2017 Feb 1;17:32. doi: 10.1186/s12870-017-0983-9 (PMC5286673; doi:10.1186/s12870-017-0983-9)
Supplement: Additional file 3: Table S2. — Summary of 63 unique miR166s (UmiR166s) in plant species. (XLSX 12 kb) [file 12870_2017_983_MOESM3_ESM.xlsx]

## Sheet: Sheet1
Tabel S2 Summary of 63 unique miR166s in plant species
Unique miR166 ID	Unique miR166 sequence
miR166-1	GAAUGACGCCGGGUCUGAAAG
miR166-10	GGAAUGUCGUCUGGCGCGAGA
miR166-11	GGAAUGUUGUCUGGUUGGAGA
miR166-12	GGAAUGUUGUCUGGUUCAAGG
miR166-13	GGAAUGUUGUCUGGCUCGAGG
miR166-14	GGAAUGUUGUCUGGCACGAGG
miR166-15	GGAAUGUUGUUUGGCUCGAGG
miR166-16	GGAAUGUUGGCUGGCUCGAGG
miR166-17	GGAAUGUUGUCUGGCUCGGGG
miR166-18	UGAAUGAUGCCUGGCUCGAGA
miR166-19	AAUGCAGUUUGAUCCAAGAUC
miR166-2	GGUUUGUUGUCUGGCUCGAGG
miR166-20	GGCAUGUCGUGUGGCCCGAGA
miR166-21	GGGAUGUUGUCUGGCUCGACA
miR166-22	GGAAUGUUGUCUGGUCCGAG
miR166-23	GGGAAUGACGCCGGGUCCGAAA
miR166-24	AGAAUGUCGUCUGGUUCGAGA
miR166-25	UGAUGGGAAUGUUGUUUGGCU
miR166-26	GAAUGACGUCCGGUCUGAAGA
miR166-27	GAAUGGAGGCUGGUCCAAGA
miR166-28	UCGGACCAGGCUUCAUUCCCC
miR166-29	UCGGACCAGGCUUCAUUCCC
miR166-3	GGUUUGUUUGUCUGGUUCAAGG
miR166-30	CUCGGACCAGGCUUCAUUCCC
miR166-31	UCCGGACCAGGCUUCAUUCCC
miR166-32	UCGGACCAGGCUUCAAUCCCU
miR166-33	UCGGACCAGGCUUCAUUCCUC
miR166-34	UCGGAUCAGGCUUCAUUCCUC
miR166-35	UCGGACCAGGCUUCAUUCCUU
miR166-36	UCGGACCAGGCAUCAUUCCUU
miR166-37	UCGGACCAGGCUCCAUUCCUU
miR166-38	UCGGACCAGGCUUCAUUCCUA
miR166-39	CCGGACCAGGCUUCAUCCCAG
miR166-4	GGUUUGUUGUCUGGCUCGGGG
miR166-40	UCGGACCAGGCUUCAUUCCCC
miR166-41	CGGACCAGGCUUCAUUCCCC
miR166-42	GGACCAGGCUUCAUUCCCC
miR166-43	UCGGACCAGGCUUCAUUCC
miR166-44	UCGGACCAGGCUUCAUUCCU
miR166-45	UCGGACCAGGCUUCAUUCCCUU
miR166-46	UCGGACCAGGCUUCAUUCCUC
miR166-47	CCGGACCAGGCUUCAUCCCAG
miR166-48	UCGGACCAGGCUUCAUUCCC
miR166-49	UCUCGGACCAGGCUUCAUUCC
miR166-5	GGAUUGUUGUCUGGCUCGGGG
miR166-50	UCGGACCAGGCUUCAUUCC
miR166-51	UCGGACCAGGCUUCAUCCCCC
miR166-52	UCGGACCAGGCUUCAUUCCCCC
miR166-53	UCGGACCAGGCUUCAUUCCCG
miR166-54	UCGGACCAGGCUUCAUUCCCGU
miR166-55	UUGGACCAGGCUUCAUUCCCC
miR166-56	UCGGACCAGGCUUCAUUCUC
miR166-57	UCGGGCCAGGCUUCAUCCCCC
miR166-58	UCGGACCAGGCUUCAUUCCCU
miR166-59	UAUA-UGAUCUCGGACCAGGCU
miR166-6	GGAUUGUUGUCUGGCUCGGUG
miR166-60	UGUGGUGAUCUCGGACCAGGC
miR166-61	UCUGGUUCAAGGUCUCCACAU
miR166-62	UCUCGGACCAGGCUUCAUUC
miR166-63	UCGAACCAGGCUUCAUUCCCC
miR166-7	GGAUUGUUGUCUGGUUCAAGG
miR166-8	GGAAUGACGUCCGGUCCGAAC
miR166-9	GGAAUGUCGUCUGGUUCGAG
