# Supplementary material for: Conservation and diversification of the miR166 family in soybean and potential roles of newly identified miR166s
Source: BMC Plant Biol. 2017 Feb 1;17:32. doi: 10.1186/s12870-017-0983-9 (PMC5286673; doi:10.1186/s12870-017-0983-9)
Supplement: Additional file 7: Table S4. — Segmental duplication events during evolution of MIR166 family genes in soybean. (XLSX 13 kb) [file 12870_2017_983_MOESM7_ESM.xlsx]

## Sheet: Sheet1
Table S4 Segmental duplication events during evluotion of MIR166 family in soybean
Genomic Locus 1	Genomic Locus 2	Block_NO	Block Score	E _Value	Ka	Ks	Ka/Ks
Glyma.10G033700 (gma-MIR166g)	Glyma.02G140300 (gma-MIR166i)	210	4787	3e-22	0.0757	0.1042	0.726488
Glyma.04G206900-Glyma.04G207200 (gma-MIR166e/q)	Glyma.06G158400-Glyma.06G158500 (gma-MIR166o/v)	446	28247	0	0.0513/0.0231	0.1304/0.1198	0.3934/0.1928
Glyma.08G003900-Glyma.08G004100 (gma-MIR166b/x)	Glyma.05G196100-Glyma.05G196300 (gma-MIR166n/y)	571	17759	1e-130	0.0172/0.0345	0.1349/0.2706	0.1275/0.1275
Glyma.07G105800-Glyma.07G105900 (gma-MIR166s)	Glyma.09G172200-Glyma.09G172300 (gma-MIR166t)	816	5827	2e-71	0.0683/0.0313	0.1821/0.1278	0.3751/0.2449
Glyma.16G020700-Glyma.16G021000 (gma-MIR166a)	Glyma.07G051700-Glyma.07G052100 (gma-MIR166c)	867	9097	1e-67	0.0074/0.0337	0.2191/0.0719	0.0338/0.4687
Glyma.08G186200-Glyma.08G186400 (gma-MIR166h)	Glyma.15G046400-Glyma.15G046600 (gma-MIR166j)	958	3106	2e-49	0.1253/0.0196	0.2132/0.1092	0.5877/0.1795
Glyma.20G205300-Glyma.20G205400 (gma-MIR166d)	Glyma.10G185000-Glyma.10G185100 (gma-MIR166f)	1157	35199	0	0.0523/0.0237	0.0996/0.0798	0.5251/0.2970
Glyma.19G113500-Glyma.19G113700 (gma-MIR166k)	Glyma.16G038900-Glyma.16G039300 (gma-MIR166z)	1447	7457	0	0.059/0.0159	0.2006/0.1158	0.2941/0.1373

## Sheet: Sheet2
	Sequence	Method	Ka	Ks	Ka/Ks	P-Value(Fisher)	Length	S-Sites	N-Sites	Fold-Sites(0:2:4)	Substitutions	S-Substitutions	N-Substitutions	Fold-S-Substitutions(0:2:4)	Fold-N-Substitutions(0:2:4)	Divergence-Time	Substitution-Rate-Ratio(rTC:rAG:rTA:rCG:rTG:rCA/rCA)	GC(1:2:3)	ML-Score	AICc	Akaike-Weight	Model
miR166g/miR166i	Sequence	Method	Ka	Ks	Ka/Ks	P-Value(Fisher)	Length	S-Sites	N-Sites	Fold-Sites(0:2:4)	Substitutions	S-Substitutions	N-Substitutions	Fold-S-Substitutions(0:2:4)	Fold-N-Substitutions(0:2:4)	Divergence-Time	Substitution-Rate-Ratio(rTC:rAG:rTA:rCG:rTG:rCA/rCA)	GC(1:2:3)	ML-Score	AICc	Akaike-Weight	Model
	NP_000006.1AAAAGUUGAGGGGAAUGUCGUUUGGUUCGAGAUCAUUCAUGCAAGUAGUCUCAGACAUAACUCUUCUGAGUGAUUUCGGACCAGGCUUCAUUCCCCUCAGCUACCAAGCA	MS	0.906552	1.22378	0.740782	0.0178625	42	12.3723	29.6277	NA	34	12.257	21.743	NA	NA	1	1:1:1:1:1:1	0.449541(0.416667:0.444444:0.5)	-117.73	240.552	0.697625	F81
miR166s/miR166t	pre-miR166s AAUGAGGGUGUGGGGAAUGUCGCCUUGGCUCGAGAGAUCUAUAUGAUAUGAUGUGUCCAUGCAUUCACUAAUCAUCAGUUUGUGAGUGUUUUCUCGGACCAGGCUUCAUUCCCCUCACUCCCUCpre-miR166 AGGGUGUGGGGAAUGUCGCCUUGGCUCGAGAGAGAUAUAUGCAUGAUGUGUCCAUGCAUUCACCAAUGAAUCAAAUGAUAUUAUAUCAGUUUGAAUUGUGAAUGUUUUCUCGGACCAGGCUUCAUUCCCCUCACUC	MS	0.0568382	0.0659712	0.861561	NA	0	0	0	NA	0	NA	NA	NA	NA	0.0591649	1:1:1:1:1:1	-1.#IND(-1.#IND:-1.#IND:-1.#IND)	0	0	0.0714286	JC
	Sequence	Method	Ka	Ks	Ka/Ks	P-Value(Fisher)	Length	S-Sites	N-Sites	Fold-Sites(0:2:4)	Substitutions	S-Substitutions	N-Substitutions	Fold-S-Substitutions(0:2:4)	Fold-N-Substitutions(0:2:4)	Divergence-Time	Substitution-Rate-Ratio(rTC:rAG:rTA:rCG:rTG:rCA/rCA)	GC(1:2:3)	ML-Score	AICc	Akaike-Weight	Model
miR166a/miR166c	pre-miR166ACGGAAGCUUUGUCUUUUGAGGGGAAUGUUGUCUGGCUCGAGGACCCUUCUUCAUCUUGAUCUUGUGUAGACUACUAUGCUUGUGGUCAAGGAAUACAUAGUGUUGUCGGACCAGGCUUCAUUCCCCCCAAUUAUAUGCUUCCAAA pre-miR166GCUUUGUGUUUUGAGGGGAAUGUUGUCUGGCUCGAGGACCCUUCUUCUUCUUGAUCUUGUGUAGACUGCUAUACCUGUGGUCAAGGAAUGCUUAGUGUUUUCGGACCAGGCUUCAUUCCCCCCAAUUAUA	MS	0.0568382	0.0659712	0.861561	NA	0	0	0	NA	0	NA	NA	NA	NA	0.0591649	1:1:1:1:1:1	-1.#IND(-1.#IND:-1.#IND:-1.#IND)	0	0	0.0714286	JC
	Sequence	Method	Ka	Ks	Ka/Ks	P-Value(Fisher)	Length	S-Sites	N-Sites	Fold-Sites(0:2:4)	Substitutions	S-Substitutions	N-Substitutions	Fold-S-Substitutions(0:2:4)	Fold-N-Substitutions(0:2:4)	Divergence-Time	Substitution-Rate-Ratio(rTC:rAG:rTA:rCG:rTG:rCA/rCA)	GC(1:2:3)	ML-Score	AICc	Akaike-Weight	Model
miR166h/miR166j	pre-miR166h UGGGGAUGAUGGGAAUGUUGUUUGGCUCGAGGUAACUGCAUGGUCUUAAUUUUGUUCAUCUUUUGAAGCUUUAAUUUAUUUAUGGGUUUCAAUCUUUUUUGAUCCCUUGAAACAGAAAAAGCUUUAAAGGUUGGAUUUUGAGGCUAUCCCUUUAUGUGAUCUCGGACCAGGCUUCAUUCCCGUCAACCUU pre-miR166j GGUUGAUGGGAAUGUUGUUUGGCUCGAGGUAACUAUGCAUGGUCUUAAUUUUGUUCAUCUUUGAAGCUUUAAUUUAUGGGUUUCGAUCUCUUUGAUCCCUUGAAACAAAGAAAGCUUUAAAGGUUGGAUUUUGAGGCUUUCUCGGACCAGGCUUCAUUCCCGUAAACC	MS	0.0568382	0.0659712	0.861561	NA	0	0	0	NA	0	NA	NA	NA	NA	0.0591649	1:1:1:1:1:1	-1.#IND(-1.#IND:-1.#IND:-1.#IND)	0	0	0.0714286	JC
	Sequence	Method	Ka	Ks	Ka/Ks	P-Value(Fisher)	Length	S-Sites	N-Sites	Fold-Sites(0:2:4)	Substitutions	S-Substitutions	N-Substitutions	Fold-S-Substitutions(0:2:4)	Fold-N-Substitutions(0:2:4)	Divergence-Time	Substitution-Rate-Ratio(rTC:rAG:rTA:rCG:rTG:rCA/rCA)	GC(1:2:3)	ML-Score	AICc	Akaike-Weight	Model
	pre-miR166d AGGAGUUGAGGGGAAUGGUGUCUGGUUCGAGACCAUUCUUCUGAAGCAAAGAUCAUCAUCAUCACCCUUGAGAAUGAUCUCGGACCAGGCUUCAUUCCCCCUAGCUCAAA pre-miR166f AUGAAGGAGUUGAGGGGAAUGGUGUCUGGUUCGAGACCAUUCUUCUGAAGCAAAGAUCAUCAUCACCCUUGAGAAUGAUCUCGGACCAGGCUUCAUUCCCCCUAGCUCAA	MS	0.0568382	0.0659712	0.861561	NA	0	0	0	NA	0	NA	NA	NA	NA	0.0591649	1:1:1:1:1:1	-1.#IND(-1.#IND:-1.#IND:-1.#IND)	0	0	0.0714286	JC
