# Supplementary material for: Conservation and diversification of the miR166 family in soybean and potential roles of newly identified miR166s
Source: BMC Plant Biol. 2017 Feb 1;17:32. doi: 10.1186/s12870-017-0983-9 (PMC5286673; doi:10.1186/s12870-017-0983-9)
Supplement: Additional file 9: Table S6. — Promoter analysis of MIR166 family genes in soybean. (XLSX 19 kb) [file 12870_2017_983_MOESM9_ESM.xlsx]

## Sheet: Sheet1
Table S6 Promoter analysis of MIR166 family in soybean
Motif	Function	Number of miRNAs	Corresponding miRNAs
enhancer and core element
5UTR	cis-acting element conferring high transcription levels	11	mir166l	mir166k	mir166g	mir166i	mir166s	mir166m	mir166n	mir166new4n	mir166u	mir166a	mir166new5
CAAT-box	common cis-acting element in promoter and enhancer regions	22	mir166u	mir166new2	mir166k	mir166j	mir166t	mir166p	mir166d	mir166b	mir166new3b	mir166f	mir166s	mir166n	mir166new4n	mir166m	mir166g	mir166new5	mir166c	mir166i	mir166r	mir166e	mir166q	mir166l
TATA-box	core promoter element around -30 of transcription start	26	mir166k	mir166h	mir166new2	mir166t	mir166a	mir166s	mir166new1o	mir166o	mir166j	mir166p	mir166r	mir166e	mir166q	mir166i	mir166d	mir166c	mir166b	mir166new3b	mir166u	mir166f	mir166m	mir166l	mir166new4n	mir166n	mir166new5	mir166g
TA-rich	enhancer	3	mir166k	mir166new1o	mir166o
Light-related elements
ATC-motif	part of a conserved DNA module involved in light responsiveness	3	mir166r	mir166f	mir166d
ATCT-motif	part of a conserved DNA module involved in light responsiveness	10	mir166new1o	mir166o	mir166j	mir166k	mir166n	mir166new4n	mir166e	mir166q	mir166l	mir166new5
Box4	part of a conserved DNA module involved in light responsiveness	23	mir166j	mir166p	mir166b	mir166new3b	mir166new1o	mir166o	mir166h	mir166new2	mir166k	mir166j	mir166m	mir166new5	mir166e	mir166q	mir166a	mir166r	mir166f	mir166s	mir166n	mir166new4n	mir166g	mir166i	mir166c
CATT-motif	part of a light responsive element	15	mir166u	mir166a	mir166new1o	mir166o	mir166h	mir166j	mir166t	mir166a	mir166new1o	mir166o	mir166h	mir166p	mir166new5	mir166e	mir166q
chs-CMA1	part of a light responsive element	6	mir166h	mir166d	mir166new5	mir166m	mir166u	mir166f
GAG-motif	part of a light responsive element	10	mir166t	mir166u	mir166new2	mir166d	mir166b	mir166new3b	mir166j	mir166s	mir166f	mir166new5
GA-motif	part of a light responsive element	5	mir166k	mir166j	mir166f	mir166new5	mir166g
Gap-box	part of a light responsive element	2	mir166d	mir166f
GATA-motif	part of a light responsive element	13	mir166new1o	mir166o	mir166u	mir166d	mir166m	mir166p	mir166e	mir166q	mir166new5	mir166g	mir166n	mir166new4n	mir166i
I-box	part of a light responsive element	12	mir166t	mir166h	mir166new1o	mir166o	mir166u	mir166d	mir166m	mir166f	mir166new5	mir166n	mir166new4n	mir166g
TCCC-motif	part of a light responsive element	5	mir166new2	mir166t	mir166new1o	mir166o	mir166s
TCT-motif	part of a light responsive element	9	mir166k	mir166new2	mir166j	mir166t	mir166new1o	mir166o	mir166s	mir166e	mir166q
AT1-motif	part of a light responsive module	7	mir166h	mir166r	mir166e	mir166q	mir166i	mir166c	mir166new5
AE-box	part of a module for light response	7	mir166n	mir166new4n	mir166d	mir166e	mir166q	mir166c	mir166g
3-AF1	light responsive element	3	mir166new5	mir166e	mir166q
BoxI	light responsive element	17	mir166p	mir166b	mir166new3b	mir166new1o	mir166o	mir166h	mir166m	mir166d	mir166r	mir166f	mir166s	mir166n	mir166new4n	mir166l	mir166i	mir166e	mir166q
GT1-motif	light responsive element	17	mir166h	mir166new2	mir166u	mir166b	mir166new3b	mir166r	mir166n	mir166new4n	mir166c	mir166m	mir166p	mir166f	mir166i	mir166e	mir166q	mir166g	mir166l
Sp1	light responsive element	15	mir166new2	mir166t	mir166p	mir166d	mir166c	mir166b	mir166new3b	mir166u	mir166f	mir166m	mir166l	mir166new5	mir166n	mir166new4n	mir166g
ACE	cis-acting element involved in light responsiveness	11	mir166b	mir166new3b	mir166new2	mir166h	mir166c	mir166g	mir166i	mir166f	mir166s	mir166m	mir166l
G-box	cis-acting regulatory element involved in light responsiveness	21	mir166new1o	mir166o	mir166new2	mir166u	mir166d	mir166b	mir166new3b	mir166j	mir166p	mir166a	mir166s	mir166f	mir166n	mir166new4n	mir166m	mir166r	mir166new5	mir166g	mir166i	mir166c	mir166l
MRE	MYB binding site involved in light responsiveness	11	mir166k	mir166j	mir166new1o	mir166o	mir166u	mir166d	mir166r	mir166m	mir166i	mir166f	mir166new5
as-2-box	involved in shoot-specific expression and light responsiveness	2	mir166new2	mir166r
Hermone-related elements
GARE-motif	gibberellin-responsive element	13	mir166t	mir166k	mir166d	mir166p	mir166b	mir166new3b	mir166n	mir166new4n	mir166i	mir166s	mir166c	mir166g	mir166f
P-box	gibberellin-responsive element	9	mir166p	mir166j	mir166b	mir166new3b	mir166u	mir166n	mir166new4n	mir166l	mir166g
TATC-box	cis-acting element involved in gibberellin-responsiveness	3	mir166m	mir166u	mir166g
TGACG-motif	cis-acting regulatory element involved in the MeJA-responsiveness	14	mir166new2	mir166j	mir166a	mir166i	mir166d	mir166c	mir166r	mir166b	mir166new3b	mir166u	mir166f	mir166new4n	mir166n	mir166l
ATGCAAAT	cis-acting regulatory element associated to the TGAGTCA motif	9	mir166new1o	mir166o	mir166s	mir166n	mir166new4n	mir166i	mir166c	mir166e	mir166q
CGTCA-motif	cis-acting regulatory element involved in the MeJA-responsiveness	15	mir166j	mir166new2	mir166u	mir166d	mir166b	mir166new3b	mir166f	mir166n	mir166new4n	mir166m	mir166a	mir166g	mir166i	mir166r	mir166c
TCA-element	cis-acting element involved in salicylic acid responsiveness	15	mir166k	mir166h	mir166a	mir166p	mir166s	mir166e	mir166q	mir166i	mir166d	mir166r	mir166b	mir166new3b	mir166f	mir166m	mir166l
TGA-element	auxin-responsive element	5	mir166a	mir166p	mir166s	mir166new5	mir166l
ERE	ethylene-responsive element	11	mir166j	mir166p	mir166s	mir166f	mir166n	mir166new4n	mir166m	mir166i	mir166e	mir166q	mir166l
ABRE	cis-acting element involved in the abscisic acid responsiveness	11	mir166g	mir166i	mir166s	mir166m	mir166c	mir166f	mir166d	mir166r	mir166new2	mir166new5	mir166l
Elements related to cycle and circadian
MSA-like	cis-acting element involved in cell cycle regulation	1	mir166a
CAT-box	cis-acting regulatory element related to meristem expression	8	mir166new2	mir166k	mir166g	mir166s	mir166new5	mir166e	mir166q	mir166l
circadian	cis-acting regulatory element involved in circadian control	9	mir166h	mir166new1o	mir166o	mir166j	mir166t	mir166e	mir166q	mir166r	mir166p
Elements related to seed development
RY-element	cis-acting regulatory element involved in seed-specific regulation	3	mir166a	mir166m	mir166u
Skn-1_motif	cis-acting regulatory element required for endosperm expression	22	mir166k	mir166new2	mir166h	mir166t	mir166a	mir166p	mir166s	mir166j	mir166d	mir166r	mir166c	mir166b	mir166new3b	mir166e	mir166q	mir166i	mir166f	mir166m	mir166new5	mir166n	mir166new4n	mir166g
GCN4_motif	cis-regulatory element involved in endosperm expression	17	mir166h	mir166t	mir166new2	mir166new1o	mir166o	mir166u	mir166a	mir166b	mir166new3b	mir166r	mir166j	mir166m	mir166p	mir166s	mir166new5	mir166g	mir166l
Elements related to leaf development
HD-Zip1	element involved in differentiation of the palisade mesophyll cells	5	mir166b	mir166new3b	mir166n	mir166new4n	mir166g
HD-Zip2	element involved in the control of leaf morphology development	5	mir166b	mir166new3b	mir166n	mir166new4n	mir166g
HD-Zip3	protein binding site	3	mir166r	mir166c	mir166g
Elements related to sythesis and metabolism
MBSI	MYB binding site involved in flavonoid biosynthetic genes regulation	3	mir166new1o	mir166o	mir166j
MBSII	MYB binding site involved in flavonoid biosynthetic genes regulation	5	mir166new1o	mir166o	mir166i	mir166e	mir166q
O2-site	cis-acting regulatory element involved in zein metabolism regulation	9	mir166h	mir166t	mir166a	mir166b	mir166new3b	mir166u	mir166c	mir166n	mir166new4n
Defense-related elements
TC-rich	cis-acting element involved in defense and stress responsiveness	20	mir166k	mir166h	mir166new2	mir166t	mir166a	mir166s	mir166e	mir166q	mir166i	mir166d	mir166r	mir166c	mir166b	mir166new3b	mir166f	mir166m	mir166u	mir166new4n	mir166n	mir166l
HSE	cis-acting element involved in heat stress responsiveness	16	mir166k	mir166h	mir166new1o	mir166o	mir166u	mir166d	mir166s	mir166m	mir166r	mir166i	mir166c	mir166new5	mir166n	mir166new4n	mir166l	mir166g
LTR	cis-acting element involved in low-temperature responsiveness	6	mir166new2	mir166new1o	mir166o	mir166u	mir166m	mir166new5
ARE	cis-acting regulatory element essential for the anaerobic induction	16	mir166p	mir166u	mir166r	mir166n	mir166new4n	mir166b	mir166new3b	mir166new2	mir166t	mir166i	mir166f	mir166d	mir166s	mir166m	mir166new5	mir166l
Box-W1	fungal elicitor responsive element	10	mir166u	mir166t	mir166a	mir166p	mir166b	mir166new3b	mir166m	mir166g	mir166r	mir166l
WUN-motif	wound-responsive element	3	mir166h	mir166r	mir166u
MBS	MYB binding site involved in drought-inducibility	16	mir166a	mir166j	mir166t	mir166p	mir166u	mir166d	mir166r	mir166b	mir166new3b	mir166s	mir166e	mir166q	mir166c	mir166f	mir166l	mir166g
Others
A-box	cis-acting regulatory element	2	mir166e	mir166q
BoxIII	protein binding site	3	mir166c	mir166l	mir166a
CCAAT-box	MYBHv1 binding site	3	mir166u	mir166a	mir166c
AT-rich	element for maximal elicitor-mediated activation	2	mir166p	mir166g
