# Supplementary material for: Conservation and diversification of the miR166 family in soybean and potential roles of newly identified miR166s
Source: BMC Plant Biol. 2017 Feb 1;17:32. doi: 10.1186/s12870-017-0983-9 (PMC5286673; doi:10.1186/s12870-017-0983-9)
Supplement: Additional file 10: Table S7. — Summary of UTSs and targets of miR166s. (XLSX 19 kb) [file 12870_2017_983_MOESM10_ESM.xlsx]

## Sheet: Sheet1
Table S7 Summary of UTSs and targets of miR166s
UTS ID	miR166 ID	miRNA	Target_aligned_fragment	Expectation	UPE	miRNA_start	miRNA_end	Target_start	Target_end	Inhibition	Target symbol	Target 1	Target 2	Target 3	Target 4	Target 5	Target 6	Target 7	Target 8	Target 9	Target 10	Target 11	Target 12	Target 13	Target 14	Target 15	Target 16	Target 17
UTS01	miR166-25	UGAUGGGAAUGUUGUUUGGCU	AACCAAGCAACAUUCCCAUUA	2	11.467	1	21	1	21	Cleavage	Zma- CBL	Zma- Cystathionine beta-lyase
UTS02	miR166-27	GAAUGGAGGCUGGUCCAAGA	ACUUGGACCAGCCUUCAUUU	2	14.41	1	20	198	217	Cleavage	Ath-IAA LIKE	Ath-IAA LIKE
UTS03	miR166-25	UGAUGGGAAUGUUGUUUGGCU	AGCCAAACAACAUUUACAUCA	2	12.483	1	21	133	153	Cleavage	Zma-QSOX	Zma-Thiol oxidoreductase
UTS04	miR166-25	UGAUGGGAAUGUUGUUUGGCU	AGCCAAACAGCAUUCCCAGCA	2	18.922	1	21	254	274	Cleavage	Bdi-KINASE-LIKE	Bdi-Kinase-like protein
UTS05	miR166-25	UGAUGGGAAUGUUGUUUGGCU	AGCCAAAGAACAUUCUCAUUA	2	15.621	1	21	330	350	Cleavage	Ath-MUM4	Ath-MUM4
UTS06	miR166-25	UGAUGGGAAUGUUGUUUGGCU	AGCCACACAACAAUCCCAUCA	2	16.006	1	21	829	849	Translation	Vvi-Gag-pol	Vvi-Gag-pol polyprotein
UTS07	miR166-32	UCGGACCAGGCUUCAAUCCCU	AGGGAUUCAAGCCGGGUCCGA	2	23.362	1	21	468	488	Cleavage	Phv-PGL1	Phv-Plastoglobulin-1
UTS08	miR166-54	UCGGACCAGGCUUCAUUCCCGU	AGGGGAAUGAAGCCUGGUCCGA	0	22.989	1	22	954	975	Cleavage	Sbi-Ca-altha 1	Sbi-Calcium channel alpha-1 subunit
UTS09	miR166-11	GGAAUGUUGUCUGGUUGGAG	AUCCCACCAGACAACAUUCC	2	12.301	1	20	153	172	Cleavage	Ath-PSAL	Ath-Photosystem I reaction center subunit XI, chloroplast precursor
UTS10	miR166-19	AAUGCAGUUUGAUCCAAGAU	AUCUUCGAUCAAACUGCAUU	1	18.307	1	20	7116	7135	Cleavage	Ath-AUTOP	Ath-Mi-2 autoantigen-like protein	M.musculus 45S pre rRNA gene
UTS11	miR166-54	UCGGACCAGGCUUCAUUCCCGU	AUUGGGAUGAAGCCUGGUCCGG	2	21.664	1	22	736	757	Cleavage	Vvi-HD-Zip III 4	Ath-Class III HD-Zip protein 3	Ath-HD-Zip protein	Bna-HD-Zip protein	Gma-Class III HD-Zip protein 4	Gma-PHAVOLUTA-like HD-ZIPIII protein	Sly-PHAVOLUTA-like	Vvi-Class III HD-Zip protein 4
UTS12	miR166-14	GGAAUGUUGUCUGGCACGAG	AUUGUGUCAGACAACAUUCC	2	17.324	1	20	50	69	Cleavage	Ath-ChlG	Ath-Chlorophyll synthase
UTS13	miR166-3	GGUUUGUUUGUCUGGUUCAAGG	CAUGGAAUCAGACAAACAAACU	2	21.529	1	22	255	276	Cleavage	Ath-MRG2	Ath-MRG2
UTS14	miR166-3	GGUUUGUUUGUCUGGUUCAAGG	CAUUGAACUGGACGAGCAAACC	2	17.96	1	22	591	612	Cleavage	Osa-PCK	Osa-Phosphoenolpyruvate carboxykinase
UTS15	miR166-4	GGUUUGUUGUCUGGCUCGGG	CCCGAGCCGGUCAACGAACC	2	21.673	1	20	81	100	Translation	Mtr-RPS2	Mtr-40S ribosomal protein S2-3	Ptr-Ribosomal protein S2
UTS16	miR166-39	CCGGACCAGGCUUCAUCCCAG	CCGGGAUGAAGCCUGGUCCGG	1	22.711	1	21	658	678	Cleavage	Pde-C3HDZ2	Pde-Class III homeodomain-leucine zipper protein C3HDZ33
UTS17	miR166-3	GGUUUGUUUGUCUGGUUCAAGG	CCUCGAACCAGACGAACGAACC	2	20.572	1	22	18	39	Cleavage	Csi-RPL	Csi-Resistance protein-like protein
UTS18	miR166-13	GGAAUGUUGUCUGGCUCGAGG	CCUCGAGCCAGAUGACGUUUC	2	18.385	1	21	463	483	Cleavage	Osa-EXO-LIKE	Osa-Exonuclease-like protein
UTS19	miR166-60	UGUGGUGAUCUCGGACCAGG	CCUGGUCUGGGAUCACCACA	1	22.938	1	20	420	439	Cleavage	Ath-PFK3	Ath-PFK3
UTS20	miR166-12	GGAAUGUUGUCUGGUUCAAGG	CCUUGAACCAGACAACAUUCC	0	18.841	1	21	1040	1060	Cleavage	Bna-PRK	Sbi-Calcium channel alpha-1 subunit	Bna-PRK
UTS21	miR166-51	UCGGACCAGGCUUCAUCCCC	CGGGAUGAAGCCUGGUCCGG	1.5	22.711	1	20	659	678	Cleavage	Ppt-C3HDZ2	Pde-Class III homeodomain-leucine zipper protein C3HDZ33	Ppt-Class III homeodomain-leucine zipper protein C3HDZ2
UTS22	miR166-26	GAAUGACGUCCGGUCUGAAG	CUACAGACUGGACGUCAUUC	1.5	21.847	1	20	206	225	Cleavage	Pde-RFT1-LIKE	Pde-Nuclear division RFT1-like protein
UTS23	miR166-9	GGAAUGUCGUCUGGUUCGAG	CUCGAGCCAGAUGACGUUUC	2	18.385	1	20	464	483	Cleavage	Osa-EXO-LIKE	Osa-Exonuclease-like protein
UTS24	miR166-20	GGCAUGUCGUGUGGCCCGAG	CUCGGGCCGCACGACAUGUG	2	24.768	1	20	1300	1319	Cleavage	Cre-UCH	Cre-Ubiquitin carboxyl-terminal hydrolase
UTS25	miR166-3	GGUUUGUUUGUCUGGUUCAA	CUGAACCAGACAGACAAACU	2	22.046	1	20	158	177	Cleavage	Bdi-Sig6	Bdi-Sig6
UTS26	miR166-28	CGGACCAGGCUUCAUUCCCC	CUGGAAUGAAGCCUGGUCCG	2	22.061	1	20	551	570	Cleavage	Ptr-HD-ZIP III 6	Ptr-Class III HD-Zip protein 2	Ptr-Class III HD-Zip protein 5	Ptr-Class III HD-Zip protein 6
UTS27	miR166-39	CCGGACCAGGCUUCAUCCCAG	CUGGAAUGAAGCCUGGUCCGG	1	21.25	1	21	551	571	Cleavage	Osa- Hox10	Ptr-Class III HD-Zip protein 2	Ptr-Class III HD-Zip protein 5	Ptr-Class III HD-Zip protein 6	Bna- Homeodomain-leucine zipper protein interfascicular fiberless 1	Cre-Class III HD-Zip protein HDZ32	Mtr-Basic-leucine zipper (bZIP) transcription factor	Osa-Homeodomain leucine-zipper protein Hox10	Osa-Homeodomain leucine-zipper protein Hox9	Pde-Class III homeodomain-leucine zipper protein C3HDZ32	Ppt-Class III homeodomain-leucine zipper protein C3HDZ2	Ptr-Class III HD-Zip protein 8	Vvi-Class III HD-Zip protein 8	Zma-Rolled leaf 1	Zma-Rolled leaf 2	Cre-Class III HD-Zip protein HDZ32	Zma-Rolled leaf 2	Ppt-Class III HD-Zip protein HB10	Ppt-Class III HD-Zip protein HB11
UTS28	miR166-12	GGAAUGUUGUCUGGUUCAAG	CUUGAACAAGACAACAUUCA	2	7.748	1	20	148	167	Cleavage	Phv-AESP	Phv-O-antigen export system ATP-binding protein
UTS29	miR166-9	GGAAUGUCGUCUGGUUCGAG	CUUGAACCAGACAACAUUCC	1.5	18.841	1	20	1041	1060	Cleavage	Sbi-Ca-altha 1	Sbi-Calcium channel alpha-1 subunit
UTS30	miR166-9	GGAAUGUCGUCUGGUUCGAG	CUUGAACCAGAUGACAUUCA	2	16.162	1	20	1376	1395	Cleavage	Sly-MAP	Sly-Syntaxin-like	Sly-Major antigenic protein
UTS31	miR166-22	GGAAUGUUGUCUGGUCCGAG	CUUGGAUCAGACAACGUUCC	1.5	16.694	1	20	225	244	Cleavage	Bna-PRK	Bna-PRK
UTS32	miR166-55	UUGGACCAGGCUUCAUUCCC	GAGGAUGAAGCCUGGUUCAA	2	19.623	1	20	317	336	Cleavage	Bna-EXOSTOSIN Family	Bna-Exostosin family
UTS33	miR166-31	UCCGGACCAGGCUUCAUUCC	GGAAUGAAGCCUGGUCCGGA	0	23.018	1	20	19	38	Cleavage	Gma-HD-ZIP III 5	Gma-Class III HD-Zip protein 5	Ptr-Class III HD-Zip protein 2	Ptr-Class III HD-Zip protein 5	Ptr-Class III HD-Zip protein 6
UTS34	miR166-31	UCCGGACCAGGCUUCAUUCC	GGAAUGAAGCCUGGUCCUGA	1.5	22.208	1	20	586	605	Cleavage	Ppt-C3HDZ2	Ppt-Class III homeodomain-leucine zipper protein C3HDZ2
UTS35	miR166-40	UCGGACCAGGCUUCAUUCCC	GGGAAUGAAGCCUGGUCCGA	0	22.989	1	20	956	975	Cleavage	Sbi-Ca-altha 1	Sbi-Calcium channel alpha-1 subunit
UTS36	miR166-30	CUCGGACCAGGCUUCAUUCCC	GGGAAUGAAGCCUGGUCCGAG	0	23.707	1	21	956	976	Cleavage	Sbi-Ca-altha 1	Sbi-Calcium channel alpha-1 subunit
UTS37	miR166-31	UCCGGACCAGGCUUCAUUCC	GGGAUGAACCCUGGUCCGGA	1.5	24.618	1	20	712	731	Cleavage	Osa-HD-ZIP 6	Osa-Homeodomain leucine-zipper protein 6
UTS38	miR166-31	UCCGGACCAGGCUUCAUUCC	GGGAUGAAGCCUGGUCCAGA	2	22.678	1	20	565	584	Cleavage	Ptr-HD-ZIP III 3	Ptr-Class III HD-Zip protein 3
UTS39	miR166-31	UCCGGACCAGGCUUCAUUCC	GGGAUGAAGCCUGGUCCCGA	2	23.544	1	20	798	817	Cleavage	Zma-RPL18	Zma-Ribosomal protein L18
UTS40	miR166-31	UCCGGACCAGGCUUCAUUCC	GGGAUGAAGCCUGGUCCGGA	0.5	21.957	1	20	739	758	Cleavage	Ath-HD-Zip III 3	Ath-Class III HD-Zip protein 3	Ath-HD-Zip protein	Bdi-Homeodomain leucine-zipper protein Hox9	Bna- Homeodomain-leucine zipper protein interfascicular fiberless 1	Bna-HD-Zip protein	Cre-Class III HD-Zip protein HDZ32	Gma- Class III HD-Zip protein 4	Gma-PHAVOLUTA-like HD-ZIPIII protein	Mtr-Basic-leucine zipper (bZIP) transcription factor	Osa-Class III homeodomain-leucine zipper protein C3HDZ1	Osa-HD-zipper protein	Osa-homeodomain leucine zipper protein 29	Osa-Homeodomain leucine-zipper protein Hox10	Osa-Homeodomain leucine-zipper protein Hox9	Pde-Class III homeodomain-leucine zipper protein C3HDZ1	Ptr-Class III HD-Zip protein 1	Ptr-Class III HD-Zip protein 7	Ptr-Class III HD-Zip protein 8
UTS41	miR166-31	UCCGGACCAGGCUUCAUUCC	GGGAUGAAGCCUGGUCCUGA	2	21.364	1	20	654	673	Cleavage	Cre-HDZ31	Cre-Class III HD-Zip protein HDZ31
UTS42	miR166-40	CGGACCAGGCUUCAUUCCCC	GGGGAAUGAAGCCUGGUCCG	0	22.844	1	20	955	974	Cleavage	Sbi-Ca-altha 1	Sbi-Calcium channel alpha-1 subunit
UTS43	miR166-51	UCGGACCAGGCUUCAUCCCCC	GGGGGAAGGAGCUUGGUCCGA	2	22.895	1	21	529	549	Cleavage	Ptr-AtpF	Ptr-ATP synthase B chain AtpF
UTS44	miR166-31	UCCGGACCAGGCUUCAUUCC	GGUAUGAAGCCUGGUCCGGA	1	17.833	1	20	1075	1094	Cleavage	Ppt-HB10	Ppt-Class III HD-Zip protein HB10	Ppt-Class III HD-Zip protein HB11	Ppt-Class III HD-Zip protein HB12	Ppt-Class III HD-Zip protein HB13	Ppt-Class III HD-Zip protein HB14	Ppt-Class III homeodomain-leucine zipper protein C3HDZ2	Ptr-Class III HD-Zip protein 4
UTS45	miR166-21	GGGAUGUUGUCUGGCUCGAC	GUCCAGUCAGACAAUAUCCC	2	21.05	1	20	61	80	Cleavage	Bna-RPK	Bna-Receptor protein kinase	Bna-Transposon protein-like	Csi-NADH-ubiquinone oxidoreductase chain 5
UTS46	miR166-23	GGGAAUGACGCCGGGUCCGAAA	UCUCGGACCAGGCUUCAUUCCC	2	22.61	1	22	317	338	Translation	Cre-TOP2	Cre-DNA topoisomerase 2	Cre-Peptidyl-prolyl cis-trans isomerase	Osa-Lex2A
UTS47	miR166-11	GGAAUGUUGUCUGGUUGGAGA	UCUUCAACCAAACAACAUUCU	2	11.327	1	21	204	224	Translation	Bna-SIP S1	Bna-S1 self-incompatibility protein
UTS48	miR166-12	GGAAUGUUGUCUGGUUCAAGG	UCUUGAACCAGAUGACAUUCA	2	16.162	1	21	1375	1395	Cleavage	Sly-SYN-LIKE	Sly-Syntaxin-like
UTS49	miR166-16	GGAAUGUUGGCUGGCUCGAGG	UCUUGAGCUAGCAAACAUUCC	2	15.323	1	21	975	995	Translation	Ath-PRK	Ath-PRK
UTS50	miR166-10	GGAAUGUCGUCUGGCGCGAGA	UCUUGCGCCAGAUGACAUUCU	1.5	19.163	1	21	288	308	Cleavage	Hvu-STK	Hvu-serine/threonine kinase
UTS51	miR166-12	GGAAUGUUGUCUGGUUCAAGG	UCUUGGAUCAGACAACGUUCC	1.5	20.773	1	21	117	137	Cleavage	Bna-PRK	Bna-PRK
UTS52	miR166-29	UCGGACCAGGCUUCAUUCCC	UGGAAUGAAGCCUGGUCCGG	1.5	23.681	1	20	18	37	Cleavage	Ptr-HD-ZIP III 2	Gma-Class III HD-Zip protein 5	Ptr-Class III HD-Zip protein 2	Ptr-Class III HD-Zip protein 5	Ptr-Class III HD-Zip protein 6
UTS53	miR166-55	UUGGACCAGGCUUCAUUCCC	UGGAAUGGAGCCUGGUCUAA	2	22.344	1	20	855	874	Cleavage	Ath-HB14	Ath-HB14
UTS54	miR166-55	UUGGACCAGGCUUCAUUCCC	UGGGAUGAAGCCUGGUCCAG	2	22.435	1	20	564	583	Cleavage	Ptr-HD-ZIP III 3	Ptr-Class III HD-Zip protein 3
UTS55	miR166-29	UCGGACCAGGCUUCAUUCCC	UGGGAUGAAGCCUGGUCCGG	2	21.099	1	20	1340	1359	Cleavage	Cre-HDZ32	Ath-HD-Zip protein	Ath-HD-Zip protein	Ath-HD-Zip protein	Bna- Homeodomain-leucine zipper protein interfascicular fiberless 1	Bna-HD-Zip protein	Cre-Class III HD-Zip protein HDZ32	Gma-Class III HD-Zip protein 4	Gma-PHAVOLUTA-like HD-ZIPIII protein	Mtr-Basic-leucine zipper (bZIP) transcription factor	Osa-Class III homeodomain-leucine zipper protein C3HDZ1	Osa-HD-zipper protein	Osa-Homeodomain leucine-zipper protein Hox10	Osa-Homeodomain leucine-zipper protein Hox9	Pde-Class III homeodomain-leucine zipper protein C3HDZ1	Ppt-Class III homeodomain-leucine zipper protein C3HDZ2	Ptr-Class III HD-Zip protein 1	Ptr-Class III HD-Zip protein 7	Ptr-Class III HD-Zip protein 8	Sly-PHAVOLUTA-like	Vvi-Class III HD-Zip protein 4	Vvi-Class III HD-Zip protein 8	Zma-Class III HD-Zip protein 4	Zma-Rolled leaf 1	Zma-Rolled leaf 2
UTS56	miR166-61	UCUGGUUCAAGGUCUCCACA	UGUGGAGACAUUUAACCAGA	2	19.637	1	20	862	881	Translation	Ath-RCC1 Family	Ath-RCC1 Family
UTS57	miR166-3	GGUUUGUUUGUCUGGUUCAA	UUGAACUGGACAAACGAGCC	2	20.975	1	20	1787	1806	Cleavage	Zma-RS2	Zma-Protein rough sheath 2
UTS58	miR166-38	UCGGACCAGGCUUCAUUCCUA	UUGGAAUGAAGCCUGGUCCGG	1.5	23.681	1	21	17	37	Cleavage	Gma-HD-ZIP III 5	Gma-Class III HD-Zip protein 5
UTS59	miR166-47	CCGGACCAGGCUUCAUCCCAG	UUGGGAUGAAGCCUGGUCCAG	1.5	22.435	1	21	563	583	Cleavage	Ptr-HD-ZIP III 3	Ptr-Class III HD-Zip protein 3
UTS60	miR166-39	CCGGACCAGGCUUCAUCCCAG	UUGGGAUGAAGCCUGGUCCCG	1.5	23.89	1	21	796	816	Cleavage	Sly-PHV-LIKE	Zma-Ribosomal protein L18	Ath-Class III HD-Zip protein 3	Ath-HD-Zip protein	Gma-Class III HD-Zip protein 4	Gma-PHAVOLUTA-like HD-ZIPIII protein	Osa-Class III homeodomain-leucine zipper protein C3HDZ1	Osa-HD-zipper protein	Sly-PHAVOLUTA-like	Vvi-Class III HD-Zip protein 4	Zma-Class III HD-Zip protein 4	Ptr-Class III HD-Zip protein 4
UTS61	miR166-3	GGUUUGUUUGUCUGGUUCAAG	UUUGGACCAGACUGACAAACC	2	16.696	1	21	287	307	Translation	Pde- VIP1	Pde- Protein vip1
UTS62	miR166-7	GGAUUGUUGUCUGGUUCAAGG	UUUUGAACCACAUAACAAUCC	2	10.268	1	21	855	875	Translation	Mtr-RRT-LIKE	Mtr-non-LTR retrolelement reverse transcriptase-like protein
UTS63	miR166-3	GGUUUGUUUGUCUGGUUCAAGG	UUUUGAAUCAGAGAAACAAAUC	2	14.221	1	22	146	167	Translation	Bna-LYCE	Bna-Lycopene epsilon cyclase
