# Supplementary material for: Conservation and diversification of the miR166 family in soybean and potential roles of newly identified miR166s
Source: BMC Plant Biol. 2017 Feb 1;17:32. doi: 10.1186/s12870-017-0983-9 (PMC5286673; doi:10.1186/s12870-017-0983-9)
Supplement: Additional file 11: Table S8. — Primers used for Real-time PCR. (XLSX 13 kb) [file 12870_2017_983_MOESM11_ESM.xlsx]

## Sheet: Sheet1
Table S8 Primers used for Real-time PCR and RLM-RACE PCR
Primer ID	Sequence	Note
gma-MIR166v-F	GCGGGTTAGGGTTTTGAGTGAGATG
gma-MIR166v-R	GAAGCCCCCCAAAAAACACGAG
gma-MIR166w-F	ACATGTCATGTGTGTCGTTGAGAAC
gma-MIR166w-R	AAAAAAGTTGGGTGGGGGAATG
gma-MIR166x-F	AGAGTGTTGTGTTGAGATGGGTTGG
gma-MIR166x-R	AATGAAAGGAAGAACTTTTGAGGGG
gma-MIR166y-F	GGTATTGAGGGGAATGTTGGCTG
gma-MIR166y-R	CGTAGCTACACCTATGATCTTGTGG
gma-MIR166z-F	TCTCTTAATTCATGCATTGGATGGG
gma-MIR166z-R	CATATGTGATTTTGGATCGGAGGGG
05G070200q-F	GAAAGATTTTCCCAAAGGGCTCAAG
05G070200q-R	TGAACTCACCTCCACTATGGCAATG
08G306200q-F	AGGGATGAGGCTTGATCTGAGAAAG
08G306200q-R	AAGTTGATTAGCTATGCCAAGTGCC
18G204800q-F	GCCAGTTACCAACTCAAGGGGTG
18G204800q-R	CGGCATCCTCAAGGGTATGAAC
05G166400q-F	GCTGGTCTTCTTGCTATTGCTCAG
05G166400q-R	TCTTGCCGCTACGCCACTAC
08G124400q-F	CCAAAATTCAGCATCCCCAGTG
08G124400q-R	TAGAATCCGGACCAGGCTTCATC
09G023600q-F	AGACCCTGGCAGAGTTCCTTTCC
09G023600q-R	CCTTAGTGGGCTCTAGGCTCACAAG
15G129700q-F	GAGACCCTGGCAGAGTTCCTTTC
15G129700q-R	TCGATCTTTGAGAATTTCAGCAACC
07G016700q-F	GGGCTTTTGTCCATTGCAGAAG
07G016700q-R	CAAGCTCTTGCTGCTACTCCAGTG
08G202000q-F	CAAATGCCTGGAATGAAGCCTG
08G202000q-R	CCGATCTTTGAGGATTTCTGCAAC
06G086600q-F	AATGCCTGGGATGAAGCCTG
06G086600q-R	ACGAAACCATGAGAGCCTATCTTTG
11G145800q-F	GATGCCTGGGATGAAGCCTG
11G145800q-R	GACAGTCACGGAACCAAGATGG
12G075800q-F	AGATGCTAATAACCCTGCTGGACTC
12G075800q-R	AAAGATCCCAACCGAATCCG
gma-SUBI3-F	GTGTAATGTTGGATGTGTTCCC
gma-SUBI3-R	ACACAATTGAGTTCAACACAAACCG
HB-14-LIKE-GPSF	GCCACCACTGTTCCAATCAGCCCCTT	RLM-RACE PCR
HB-14-LIKE-NGPSF	TGGGGGAGAGGGCAAGGAAGAAGAGG	RLM-RACE PCR
